# Supplementary material for: Increasing Water Temperature Triggers Dominance of Small Freshwater Plankton
Source: PLoS One. 2015 Oct 13;10(10):e0140449. doi: 10.1371/journal.pone.0140449 (PMC4603799; doi:10.1371/journal.pone.0140449)
Supplement: S1 Table — C = control; T = temperature; B = brownification; TB = temperature x brownification treatment. (XLSX) [file pone.0140449.s001.xlsx]

## Sheet: Suppl. Data
Date	Treatment	Replicate	SRP	TP	NH4	NO2	NO3	DOC	OX%	OX	Water Color	Temp
			µg/L	µg/L	µg/L	µg/L	µg/L	µg/ ml		mg/l	nm	°C
Apr_18	C	15	0.5092	6.31656	32.1	8	1216.6	1.59	98	11.38	0.002	10
Apr_18	C	15	0.26856	6.31656	35.5	7.9	1187.2	1.56	99.5	11.41	0.002	10
Apr_18	C	15	0.26856	7.22988	54.7	8.1	1182.4	1.56	99.8	11.34	0.003	10
Apr_18	C	15	0.26856	5.0988	41.2	7.4	1177.9	1.5	100	11.38	0.003	10
Apr_18	C	15	0.26856	4.79436	39.5	7.4	1195	1.56	100	11.39	0.002	10
Apr_18	C	15	0.26856	5.40324	35.5	8.2	1190.2	1.51	100	11.39	0.002	10
Apr_18	T	17	0.74984	6.92544	11.8	8.3	1178.7	1.66667	101	10.72	0.003	12.6
Apr_18	T	17	0.99048	4.48992	22.4	8.7	1186.2	1.61	101	10.62	0.003	12.6
Apr_18	T	17	0.5092	9.05652	25.9	8.6	1205.2	1.78667	101	10.61	0.002	12.8
Apr_18	T	17	0.5092	5.0988	23.8	8.1	1199.3	1.58333	100	10.63	0.003	12.9
Apr_18	T	17	0.5092	4.79436	27.6	8.6	1205.3	1.59	100	10.63	0.002	12.8
Apr_18	T	17	0.5092	4.79436	26.7	9	1212.1	1.55	100	10.53	0.003	12.9
Apr_18	b	18	0.26856	5.40324	48.9	7.8	1173	1.73	100.025	11.0025	0.003	10
Apr_18	b	18	0.5092	8.44764	39	8.4	1206.9	1.66	100.025	11.0025	0.002	10
Apr_18	b	18	0.99048	6.01212	32.7	7.4	1191.5	1.52	100.025	11.0025	0.002	10
Apr_18	b	18	0.02792	4.48992	47.6	8.6	1173.3	1.52333	100.025	11.0025	0.003	10
Apr_18	b	18	0.02792	4.79436	38	7.9	1183.7	1.48	100.025	11.0025	0.003	10
Apr_18	b	18	0.02792	5.0988	34.5	7.6	1182.5	1.63333	100.025	11.0025	0.003	10
Apr_18	Tb	19	0.26856	5.0988	20.7	8.7	1205.3	1.6	100.025	11.0025	0.002	12.6
Apr_18	Tb	19	0.5092	7.83876	10.7	8.6	1205.2	1.69333	100.025	11.0025	0.002	12.6
Apr_18	Tb	19	0.26856	6.31656	18.4	7.7	1201.5	1.63	100.025	11.0025	0.002	12.8
Apr_18	Tb	19	0.5092	6.01212	19	8.9	1202.5	1.65667	100.025	11.0025	0.002	12.9
Apr_18	Tb	19	0.74984	6.01212	20	8.8	1222.2	1.59667	100.025	11.0025	0.003	12.8
Apr_18	Tb	19	0.5092	5.40324	22.2	8.8	1205.2	1.61333	100.025	11.0025	0.003	12.9
May_2	C	15	1.0753	5	63.5	11	1216.9	1.85	98.7	10.11	0.002	14.3
May_2	C	15	1.0753	5	42.2	10.9	1225.1	2.40667	98.3	10.06	0.002	14.3
May_2	C	15	1.83235	5	52.4	11.6	1216.7	2.17	98.6	10.05	0.002	14.5
May_2	C	15	0.82295	5	49.2	10.5	1225.9	2.07	98.2	9.99	0.002	14.6
May_2	C	15	1.83235	5	53.3	10.2	1224.3	2.17667	97.5	9.84	0.002	14.96
May_2	C	15	1.32765	5	44	11	1226.3	2.11	97.7	9.88	0.002	14.79
May_2	T	17	0.82295	5	26.9	11.6	1241.9	1.86667	97.4	9.27	0.002	17.67
May_2	T	17	0.82295	5	19.2	11.4	1273.5	1.93	97.5	9.25	0.002	17.8
May_2	T	17	1.0753	5	26.8	12.9	1273.7	2.06	98	9.33	0.002	17.6
May_2	T	17	1.32765	5	23.3	11.4	1252.8	1.71667	97.8	9.2	0.002	17.7
May_2	T	17	1.32765	5	24.7	11.2	1258.8	2.27667	97.1	9.27	0.001	17.55
May_2	T	17	0.82295	5	52.6	12.2	1259.4	1.94333	96.5	9.21	0.003	17.51
May_2	b	18	0.82295	5	19	12.6	1254.1	2.21667	97.9	9.38	0.007	17.4
May_2	b	18	1.58	5	43.3	12.5	1222.5	2.19	98.3	10	0.005	14.4
May_2	b	18	2.33705	5	14.1	11.8	1186.2	1.95667	98.8	10.14	0.006	14.18
May_2	b	18	0.82295	5	32.7	11.7	1226.5	1.93667	97.9	9.91	0.005	14.8
May_2	b	18	0.82295	5	24.1	10.7	1230.3	1.96	98.6	9.95	0.006	14.9
May_2	b	18	1.58	5	31.9	10.1	1211.5	1.87333	97.6	9.85	0.005	14.96
May_2	Tb	19	1.0753	5	32.5	10.4	1199.1	2.22	98.5	10.07	0.005	14.4
May_2	Tb	19	0.82295	5	30.4	12.7	1262.7	2.02	97.7	9.28	0.005	17.7
May_2	Tb	19	0.82295	5	17	11	1254.4	1.86	97	9.26	0.006	17.6
May_2	Tb	19	0.82295	5	19.2	11.6	1253.1	1.85	97	9.26	0.006	17.5
May_2	Tb	19	1.0753	5	13.1	11.3	1258.5	2.12333	97.3	9.23	0.006	17.9
May_2	Tb	19	2.0847	5	24.1	12.2	1254.6	1.82333	97.4	9.31	0.007	17.5
May_16	C	15	0.73196	3.42978	13.1	12	1078.5	1.93667	102	10.56	0.002	13.28
May_16	C	15	0.73196	3.19082	13.2	11.9	1105.4	1.87667	101	10.73	0.001	12.8
May_16	C	15	0.46642	5.34146	16.72	14.6	1009.2	1.97	101	10.54	0.002	13.4
May_16	C	15	0.46642	2.95186	20.4	12.1	1118.7	1.92333	101.3	10.59	0.002	13.4
May_16	C	15	0.46642	2.7129	11.9	12.2	1134.4	1.8	101.1	10.76	0.001	12.9
May_16	C	15	0.46642	2.47394	25	12	1111.5	1.79	100.3	10.45	0.001	13.46
May_16	T	17	0.46642	6.77522	21.8	12.1	1089.3	2.27	102	9.96	0.001	16.4
May_16	T	17	0.46642	3.42978	10.5	11.7	1146.3	2.1	100	9.83	0.002	16.6
May_16	T	17	0.46642	4.62458	5.5	12.8	1045.5	2.13	101	9.89	0.001	16.1
May_16	T	17	0.46642	2.23498	21.1	12	1146	2.14	100.7	9.81	0.001	16.47
May_16	T	17	0.46642	1.99602	12.9	11.8	1151.8	2.19	101.3	9.86	0.002	16.16
May_16	T	17	0.46642	2.47394	6.8	12.2	1130.7	1.87	101.2	9.94	0.001	16.09
May_16	b	18	0.73196	4.14666	18.8	11.9	1071.1	2.37333	101.6	10.73	0.005	12.9
May_16	b	18	0.46642	2.47394	6.6	13.1	1034.7	2.38667	101	10.6	0.005	13.3
May_16	b	18	0.73196	2.95186	7.4	12.7	1022.4	2.71333	101	10.72	0.005	12.9
May_16	b	18	0.46642	2.47394	19.5	12.5	1127.2	2.19333	101.9	10.62	0.005	13.2
May_16	b	18	0.46642	2.47394	19.1	12.2	1119.6	2.27333	100.6	10.42	0.005	13.8
May_16	b	18	0.46642	3.66874	37.7	11.7	1084.9	2.66333	100.3	10.41	0.007	13.54
May_16	Tb	19	0.46642	7.4921	15.4	13	1133.6	2.94333	101.7	10.03	0.006	16
May_16	Tb	19	0.20088	5.1025	6	15.2	1036	2.94333	101	10	0.006	16.3
May_16	Tb	19	0.20088	4.14666	15.3	11.8	1132.5	2.78	101	9.96	0.006	16.2
May_16	Tb	19	0.46642	3.66874	5.5	11.6	1153.4	2.76333	101.9	9.87	0.005	16.24
May_16	Tb	19	0.73196	3.42978	3.8	12.1	1143.8	2.82	100.8	9.84	0.006	16.47
May_16	Tb	19	0.46642	3.66874	3.1	13.2	1071.6	2.82	100.5	9.9	0.005	16.5
May_30	C	15	0.4134	2.436	11.9	8.2	1058.2	1.82	94.8	11.47	-0.001	7.14
May_30	C	15	0.4134	3.67425	3.99	8.5	1087	1.85	95.4	11.41	-0.001	7.34
May_30	C	15	0.4134	1.69305	4.5	7.9	817	2.12333	95.3	11.41	-0.002	7.55
May_30	C	15	0.4134	2.68365	3.99	8.7	1296	1.69	94.8	11.48	-0.003	7.13
May_30	C	15	0.67895	3.4266	3.99	8.9	1301.2	1.84	98.3	11.75	-0.003	7.38
May_30	C	15	0.4134	2.9313	3.99	8	1258.1	1.71	96.3	11.39	-0.003	7.56
May_30	T	17	0.4134	2.68365	5.9	10.1	1124.2	2.29	95.1	10.46	-0.002	10.55
May_30	T	17	0.4134	2.9313	5.9	10.4	1144.4	2.08	95.9	10.74	-0.003	10.3
May_30	T	17	0.4134	2.9313	5.9	7	919.7	2.61667	95.4	10.76	-0.002	10.06
May_30	T	17	0.4134	2.9313	5.9	9.5	1298.6	2.31	95.2	10.75	-0.003	10.21
May_30	T	17	0.4134	2.18835	5.9	9.7	1358.9	2.23333	96.1	10.77	-0.003	10.17
May_30	T	17	0.4134	2.18835	5.9	9.9	1118.8	2.1	96.6	10.84	-0.003	10.24
May_30	b	18	0.4134	4.4172	18.8	8.8	1281.1	2.66667	94.7	11.42	0	7.3
May_30	b	18	1.21005	3.18	10.4	10	1000.7	2.79667	97.2	11.75	0.002	7.26
May_30	b	18	1.21005	2.9313	3.99	7.6	786.8	2.89333	95.6	11.55	0.004	7.13
May_30	b	18	1.21005	1.19775	3.99	9.3	1254.6	2.33	95.6	11.5	0.001	7.32
May_30	b	18	1.74115	3.67425	3.99	10.1	1297	2.59	96.5	11.59	0.002	7.95
May_30	b	18	0.67895	3.67425	29.1	8.5	1279.7	2.42333	95.8	11.47	0.001	7.49
May_30	Tb	19	0.4134	3.9219	3.99	14.9	1116.2	2.90667	95.3	10.75	0	10.06
May_30	Tb	19	0.4134	2.9313	3.99	13.1	900.9	3.36667	95.3	10.05	0.001	10.28
May_30	Tb	19	0.4134	2.436	4.8	10.4	1253.6	2.72	95.1	10.7	0	10.28
May_30	Tb	19	0.4134	1.69305	3.99	11.3	1251.1	2.92	93.7	10.66	0	10.27
May_30	Tb	19	0.4134	1.9407	3.99	9.9	1269.8	2.91333	95.6	10.63	0	10.44
May_30	Tb	19	0.4134	2.436	3.99	10.7	1195	3.05333	95.4	10.7	0	10.44
June_13	C	15	0.6235	1.4027	29.5	8.7	569.8	2.48667	98.5	10.31	0.002	10.31
June_13	C	15	0.6235	1.4027	18.9	7.5	537.7	2.42	98	10.26	0.002	10.36
June_13	C	15	0.13254	1.12216	16.8	6.6	402	3.1	98.5	10.19	0.004	13.82
June_13	C	15	2.58734	0.84162	19.8	9.5	792	2.02	97.2	10.16	0.001	13.34
June_13	C	15	0.6235	1.12216	12.6	9.9	806.1	2.01	98.5	10.24	0.001	13.68
June_13	C	15	4.55118	0.84162	7.7	8.7	691.8	2.03333	97.2	10.08	0.001	13.8
June_13	T	17	6.51502	0.84162	9.2	7.4	486.7	2.99	98.5	9.53	0.002	16.75
June_13	T	17	5.04214	0.84162	9.3	7.9	594.4	2.77	97.8	9.53	0.002	16.65
June_13	T	17	7.49694	0.84162	14.4	5.5	407.6	3.68	99.3	9.73	0.005	16.35
June_13	T	17	2.09638	1.12216	13.2	8	746.6	2.85	97.9	9.51	0.001	16.64
June_13	T	17	2.09638	0.84162	9.9	8.4	804.2	2.74333	98.5	9.58	0.002	16.63
June_13	T	17	3.56926	0.56108	9.5	9.1	594.3	2.79	97.8	9.56	0.001	16.4
June_13	b	18	5.04214	3.64702	8.7	9.5	792.1	3.12667	98.6	10.34	0.005	13.31
June_13	b	18	1.11446	1.96378	49.1	9.2	630.4	3.89667	98.5	10.24	0.008	13.6
June_13	b	18	7.9879	2.8054	11.7	5.4	293.3	3.79333	98.4	10.37	0.006	13.2
June_13	b	18	3.0783	1.96378	14.4	9	767.2	2.81	97.5	10.16	0.005	13.5
June_13	b	18	3.56926	2.8054	5.6	12.1	775.6	2.97	97.7	10.14	0.005	13.73
June_13	b	18	1.11446	0.84162	21	10	791.5	2.55	97.5	10.11	0.006	13.69
June_13	Tb	19	6.02406	1.96378	16.5	10.6	608.5	3.79	98.3	9.64	0.008	16.25
June_13	Tb	19	3.56926	1.96378	10.1	8.1	453.3	5.08333	98.3	9.6	0.008	16.4
June_13	Tb	19	3.0783	1.96378	6.8	9.7	680.7	3.12	99	9.66	0.006	16.43
June_13	Tb	19	4.55118	3.08594	12.1	9.7	717.6	3.68333	97.3	9.51	0.006	16.44
June_13	Tb	19	5.04214	1.96378	9.6	10.5	683.5	3.73667	97.4	9.5	0.006	16.61
June_13	Tb	19	0.6235	2.19	8.6	9.3	638.2	3.63667	97.7	9.5	0.006	16.51
June_27	C	15	2.5378	3.17895	9	9	431.2	3.69667	102.1	11.81	0.003	9.02
June_27	C	15	2.5378	2.68365	7.7	6.8	367	3.71	103.3	11.79	0.004	9.29
June_27	C	15	3.0689	3.67425	4.3	7	340.4	3.98667	102.1	11.7	0.007	9.36
June_27	C	15	2.27225	4.4172	4.3	10	667.5	3.21	101.3	11.74	0.005	8.98
June_27	C	15	1.74115	2.68365	4.8	9.6	627.4	2.74667	100.2	11.51	0.002	9.33
June_27	C	15	2.0067	4.9125	6.02	7.7	447.7	3.16333	102.1	11.52	0.003	9.58
June_27	T	17	1.4756	1.4454	5.4	8.7	200.9	4.08333	104.9	11.11	0.004	12.47
June_27	T	17	2.5378	3.4266	5.8	9.1	413.1	4.14	105	11.13	0.003	12.42
June_27	T	17	3.6	3.4266	3.8	6.3	207.2	5.60667	105.2	11.25	0.008	11.98
June_27	T	17	2.5378	3.4266	5.3	9.6	566.7	4.69	103.7	11.02	0.003	12.52
June_27	T	17	2.5378	2.68365	9.3	9.1	562.3	3.94667	102.3	10.95	0.003	12.34
June_27	T	17	2.27225	2.9313	6.9	10	394.6	4.59	104.2	11.09	0.004	12.26
June_27	b	18	1.74115	3.67425	11.7	7.7	427.7	4.48667	101.9	11.69	0.006	8.98
June_27	b	18	2.0067	3.17895	4.8	8	514.3	4.75333	102	11.77	0.007	8.9
June_27	b	18	4.39665	3.67425	7.4	3.4	104	6.61	103.1	11.9	0.007	9.01
June_27	b	18	3.33445	2.68365	6.5	9	556.6	4.38	101.4	11.61	0.007	9.21
June_27	b	18	3.33445	5.4078	4.7	11.8	476.9	4.26	101.4	11.72	0.005	9.07
June_27	b	18	1.74115	2.68365	8.2	9.9	570	3.25333	102	11.68	0.005	9.37
June_27	Tb	19	3.33445	2.436	12.9	9.6	270.8	4.94	103.5	11.1	0.005	12.18
June_27	Tb	19	3.0689	3.17895	7.6	8.4	131.7	7.70667	105.4	11.28	0.007	12.26
June_27	Tb	19	2.80335	1.19775	7.4	9.6	264.8	4.57667	104.8	11.21	0.005	12.28
June_27	Tb	19	3.6	0.9501	6.8	9.2	455.5	4.69667	104	11.18	0.004	12.09
June_27	Tb	19	3.6	3.17895	5.6	13.6	325	5.15667	105.3	11.12	0.008	12.71
June_27	Tb	19	2.80335	1.69305	9.7	9	301.3	4.76667	102.1	10.93	0.008	12.25
July_11	C	15	0.77324	6.74509	10.5	1.9	1035.4	5.55	98.2	9.05	0.005	19.11
July_11	C	15	0.40087	6.39196	9.6	4.2	1102.5	5.22	99.7	9.23	0.005	18.95
July_11	C	15	0.77324	3.21379	9.6	5.4	1012.1	4.42	100.5	9.16	0.007	19.6
July_11	C	15	0.77324	3.21379	4.4	4.9	1143	4.48	100.1	9.18	0.004	19.6
July_11	C	15	1.14561	2.1544	10.1	5.8	1231.7	4.15	100.2	9.15	0.004	19.8
July_11	C	15	0.77324	2.1544	5.4	5.5	811.9	4.62	110.1	9.16	0.006	19.8
July_11	T	17	0.77324	3.92005	13.3	2.4	1073.8	5.58	98.3	8.46	0.005	22.8
July_11	T	17	1.51798	2.1544	9.5	2.4	1047.9	6.37	99.8	8.6	0.009	22.9
July_11	T	17	1.14561	2.50753	2.8	3.2	1015.5	9.66	101.5	8.9	0.014	22.3
July_11	T	17	0.77324	2.1544	18.8	3.4	1132.1	7.47	101	8.71	0.009	23
July_11	T	17	0.77324	2.1544	7.4	3.2	1050.3	6.35	100.6	8.77	0.009	22.6
July_11	T	17	0.77324	2.86066	23.7	3.3	1017.2	6.26	101.5	8.74	0.006	22.6
July_11	b	18	5.61405	2.1544	33.6	3.5	994.9	6.64	99.5	9.22	0.007	18.9
July_11	b	18	8.22064	2.50753	5.6	4.9	1168	6.57	102.8	9.36	0.007	19.5
July_11	b	18	6.35879	2.1544	7.2	3.1	990.3	8.81	103.9	9.62	0.009	18.87
July_11	b	18	1.51798	2.1544	9.1	5.2	1225	6.59	102.5	9.4	0.007	19.6
July_11	b	18	1.14561	2.1544	3.8	3.4	1037.2	6.06	105.4	9.63	0.013	19.78
July_11	b	18	1.89035	2.50753	7.3	4.6	1165.2	4.42	102.3	9.23	0.012	19.8
July_11	Tb	19	0.77324	1.80127	5.1	6.9	2209.7	6.71	99.2	8.6	0.015	22.4
July_11	Tb	19	0.40087	2.86066	6.9	3.5	1122	9.15	100.1	8.81	0.011	22.58
July_11	Tb	19	1.14561	2.1544	6.9	4.1	1188.4	7.14	100.6	8.67	0.008	22.5
July_11	Tb	19	0.40087	1.80127	4.8	7.7	1352.2	6.19	100.9	8.8	0.006	22.38
July_11	Tb	19	0.77324	1.80127	6.6	7.1	1221	6.76	100.5	8.67	0.006	22
July_11	Tb	19	1.51798	2.1544	8.3	4	1180.1	6.35	105.9	8.9	0.007	22.5
July_25	C	15	1.14561	20.5172	13.4	24.3	723.4	5.99	93.2	9.33	0.003	19.27
July_25	C	15	1.14561	25.8141	3.8	45	692.5	5.76333	102.9	9.36	0.005	19.81
July_25	C	15	0.77324	16.9859	9.9	32.1	1097.1	5.22	102.9	9.39	0.008	20.03
July_25	C	15	0.40087	20.164	16.4	25.3	490.1	6.04333	104.5	9.5	0.004	19.99
July_25	T	17	1.14561	28.286	12.6	35.6	535.3	6.98667	103.1	8.8	0.007	23.1
July_25	T	17	0.77324	17.6921	15.6	26.1	526.9	10.5667	102.5	8.83	0.008	22.54
July_25	T	17	0.77324	16.9859	5.8	23.2	710.3	8.31	105.3	8.96	0.007	23.21
July_25	T	17	1.89035	23.3422	20.4	33.7	365	7.92667	109.7	9.33	0.007	22.94
July_25	T	17	0.77324	21.9297	7.1	19.9	860	8.84333	104.5	9	0.009	22.91
July_25	b	18	1.51798	24.4016	37.9	19.5	534.6	8.96333	101.9	8.78	0.008	22.88
July_25	b	18	0.77324	20.5172	24.6	26.9	702.8	7.59667	96.1	9.06	0.012	19.97
July_25	b	18	0.77324	13.4546	10.3	21.8	1004.5	7.41	102.9	9.29	0.013	20.17
July_25	b	18	1.14561	17.339	6.3	25.6	513.1	7.58	101.6	9.15	0.009	20.03
July_25	Tb	19	1.51798	24.0485	13.6	39.2	1845.2	8.79667	91.6	8.5	0.012	19.43
July_25	Tb	19	1.14561	19.8109	7.8	17.2	959.8	9.63333	93.6	8.77	0.01	22.45
July_25	Tb	19	1.14561	26.1672	2	48.7	827.8	7.25667	104.1	9.12	0.009	22.56
July_25	Tb	19	1.14561	12.042	15.4	30.8	920.9	8.02333	104.7	8.9	0.01	23.26
July_25	Tb	19	0.77324	19.8109	1.1	18.7	903.7	7.71667	104.2	9.13	0.009	22.61
Aug_8	C	15	11.9377	20.9922	42.8	26.9	730.1	5.99	107	9.5	0.003	21.2
Aug_8	C	15	15.3913	20.0268	16.6	39.1	924.6	5.76333	107	9.35	0.004	21.8
Aug_8	C	15	6.28644	43.5182	8.9	67.8	1165.6	5.22	106.7	9.29	0.004	22.1
Aug_8	C	15	0.63516	67.3314	8.3	26.3	668.2	6.04333	103.3	8.95	0.004	22.3
Aug_8	T	17	0.3212	79.5598	6	21.7	565.8	6.98667	107.1	8.72	0.009	25.1
Aug_8	T	17	6.28644	32.8988	16.2	19.7	540.2	10.5667	107	8.86	0.008	24.9
Aug_8	T	17	8.1702	16.487	7.8	13.8	677.6	8.31	105	8.64	0.007	25.4
Aug_8	T	17	11.3098	23.8884	9.4	26.6	493.5	7.92667	106	8.68	0.007	25.2
Aug_8	T	17	3.77476	26.141	4.3	47.5	941.5	8.84333	105.9	8.74	0.007	25.1
Aug_8	b	18	5.0306	52.8504	11.9	8.7	734.5	8.96333	107.7	9.62	0.011	21
Aug_8	b	18	4.71664	30.0026	8.8	21.8	552.1	7.59667	109	9.59	0.023	21.6
Aug_8	b	18	11.3098	30.968	18.2	13.2	880.2	7.41	108.8	9.48	0.017	22
Aug_8	b	18	10.9958	27.4282	9.7	11.5	635.4	7.58	105	9.17	0.012	22.2
Aug_8	Tb	19	3.14684	28.0718	15.5	26.8	1735.9	8.79667	104	8.64	0.014	24.7
Aug_8	Tb	19	9.11208	44.1618	17.5	8.5	578.1	9.00333	106.3	8.77	0.015	25
Aug_8	Tb	19	8.48416	19.3832	11.1	19.4	910.7	7.25667	105	8.68	0.014	24.9
Aug_8	Tb	19	5.97248	20.3486	9.8	24.7	1520.2	8.02333	105.6	8.62	0.015	25.6
Aug_8	Tb	19	10.9958	24.532	10.4	39.2	967.5	7.71667	106.1	8.75	0.012	25
Aug_22	C	15	1.83416	24.4442	30.5	24.1	1289.7	9.19	110	10	0.005	14.43
Aug_22	C	15	-0.58168	38.6828	11.2	12.8	573.6	8.89	110	10	0.004	15.01
Aug_22	C	15	0.62624	57.6676	93	25.1	1301.3	8.60333	110	10	0.004	15.43
Aug_22	C	15	0.62624	42.4798	11.9	27.2	471.5	9.35333	110	10	0.003	15.48
Aug_22	T	17	9.08168	163.982	15.4	1.6	0.1	10.1	110	10	0.005	18.37
Aug_22	T	17	0.62624	121.267	14	0.1	0.1	13.4	110	10	0.016	18.02
Aug_22	T	17	3.84	36.7843	11	16.4	287.3	10.4	110	10	0.01	18.57
Aug_22	T	17	3.84	101.333	11	36.7	558.7	10.2	110	10	0.01	18.45			2.91358
Aug_22	T	17	1.83416	33.9366	10.2	10.3	206.8	9.97	110	10	0.01	18.21
Aug_22	b	18	3.64604	108.927	12.5	6.6	401.9	18.4	110	10	0.013	14.67
Aug_22	b	18	27.2005	123.165	15.7	11.6	0.1	11	110	10	0.017	15.18
Aug_22	b	18	0.62624	42.4798	13.2	15	390.1	8.28	110	10	0.013	15.19
Aug_22	b	18	0.02228	45.3275	15.8	6.4	196	12.1667	110	10	0.01	15.12
Aug_22	Tb	19	11.4975	55.7691	10.3	1.8	0.1	11.3	110	10	0.011	18
Aug_22	Tb	19	1.83416	38.6828	21.8	14.2	0.1	11.1	110	10	0.015	18.26
Aug_22	Tb	19	75.5173	39.6321	10.7	4.9	0.1	8.92333	110	10	0.014	17.97
Aug_22	Tb	19	0.62624	30.1397	13.3	1.6	0.1	10.8	110	10	0.01	18.74
Aug_22	Tb	19	1.2302	38.6828	8.7	29.4	405	7.91667	110	10	0.01	18.19
Sept_3	C	15	1.3913	16.3635	17.9	21	978.6	7.08333	110	11.85	0.002	12.33
Sept_3	C	15	0.2478	40.1756	17.4	10.5	350.2	7.89333	110	11.81	0.003	12.39
Sept_3	C	15	1.3913	45.3845	29.7	18	814.6	10.6	108	11.5	0.004	12.73
Sept_3	C	15	0.2478	48.361	12.8	1.7	0.1	9.28667	108	11.46	0.004	12.82
Sept_3	T	17	3.6783	116.821	14.6	1.1	0.1	8.16	109	10.76	0.01	15.9
Sept_3	T	17	2.5348	46.1287	23.1	1.8	0.1	7.77333	109	10.92	0.007	15.34
Sept_3	T	17	2.5348	46.1287	19.1	7.2	165.1	11.7	109	10.79	0.01	16
Sept_3	T	17	3.6783	33.4784	21.5	18.6	236.7	10.8	107	10.57	0.007	15.87
Sept_3	T	17	1.3913	29.7578	21.3	2	0.1	11.7667	109	10.86	0.006	15.73
Sept_3	b	18	5.9653	93.0088	25.8	2.3	2.3	3.26667	111	11.19	0.01	12.4
Sept_3	b	18	3.6783	43.8963	9.8	1.8	1.8	14.5	111	12.02	0.022	12.08
Sept_3	b	18	10.5393	43.8963	9.4	2	2	8.26667	109	11.61	0.012	12.59
Sept_3	b	18	1.3913	49.8493	19.6	1.5	1.5	10.4333	111	11.75	0.01	12.55
Sept_3	Tb	19	2.91	42.408	12.7	1.8	1.8	9.50333	109	10.85	0.012	15.68
Sept_3	Tb	19	2.91	167.422	16	2.5	2.5	10.8333	108	10.85	0.013	15.57
Sept_3	Tb	19	4.8218	38.6874	11	1.9	1.9	8.07333	109	10.91	0.013	15.39
Sept_3	Tb	19	1.3913	23.0606	13.5	2	2	9.48333	108	10.68	0.012	16.07
Sept_3	Tb	19	2.5348	24.5489	14.4	17.2	17.2	9	109	10.84	0.015	15.77
Sept_19	C	15	1.32322	8.3226	12.4	15.4	0.1	6.97667	106	12.32	0.001	8.68
Sept_19	C	15	1.32322	16.871	9.4	6.3	0.1	8.02333	109.7	12.51	0.002	8.32
Sept_19	C	15	0.69604	30.5484	10	8.3	0.1	10.0667	109.1	12.7	0.005	8.55
Sept_19	C	15	0.69604	26.2742	6.2	0.1	0.1	8.82667	107.9	12.5	0.003	8.81
Sept_19	T	17	2.57758	87.8227	85.5	2.9	0.1	9.16667	114.1	12.25	0.005	12.23
Sept_19	T	17	2.57758	45.0807	15.8	2.4	0.1	8.38333	112.8	12.16	0.004	11.72
Sept_19	T	17	1.32322	25.4194	12.6	1.7	0.1	13.3	109.4	11.85	0.005	11.73
Sept_19	T	17	5.71348	22.8549	14.5	1.5	0.1	12.0333	109.7	11.84	0.005	11.74
Sept_19	T	17	8.2222	17.7258	9.2	1.1	0.1	9.66	109.7	11.9	0.004	11.56
Sept_19	b	18	1.9504	73.2904	9.3	2.02	172.4	16.1	110.3	12.75	0.009	8.79
Sept_19	b	18	3.20476	39.0968	9.6	3.5	0.1	16.1	108.7	12.7	0.013	8.54
Sept_19	b	18	2.57758	25.4194	8.7	1.8	0.1	8.98667	109.8	12.69	0.013	8.79
Sept_19	b	18	2.57758	19.4355	6.7	1.9	0.1	9.91667	107.5	12.62	0.007	8.34
Sept_19	Tb	19	3.20476	29.6936	7.8	1.3	0.1	9.52	102	11.24	0.008	11.33
Sept_19	Tb	19	3.83194	23.7097	11.4	2.2	0.1	11.5	107.5	11.71	0.011	11.53
Sept_19	Tb	19	3.20476	32.2581	5.6	1.6	0.1	9.19333	104.7	11.48	0.008	11.47
Sept_19	Tb	19	1.9504	42.5162	6.2	1.9	0.1	10.6	107.2	11.53	0.01	11.98
Sept_19	Tb	19	2.57758	16.0162	4.3	1.6	0.1	9.86667	107.1	11.64	0.009	11.61
Oct_3	C	15	6.955	14.8995	15.4	15.6	1419.5	6.44	110	12	0.002	5.37
Oct_3	C	15	5.74504	19.7682	8.8	9.1	907.3	7.46667	110	12	0.002	5.21
Oct_3	C	15	3.25	55.472	13.8	7	936.8	10.7667	110	12	0.003	6.16
Oct_3	C	15	3.25	44.1117	6.1	5.3	744	9.86	110	12	0.004	6.02
Oct_3	T	17	4.53508	138.24	12.7	7.2	736.5	8.63	110	12	0.005	9.02
Oct_3	T	17	3.9301	76.5697	41.8	4.4	869.3	9.14	110	12	0.007	8.19
Oct_3	T	17	4.53508	47.3575	11.9	4.1	1032.4	14.1	110	12	0.007	8.81
Oct_3	T	17	3.9301	43.3002	15.8	5.9	902.2	12.7333	110	12	0.005	8.83
Oct_3	T	17	3.32512	39.243	11.4	3.4	897.5	9.89667	110	12	0.006	8.63
Oct_3	b	18	8.16496	101.725	9.7	9	501.7	17.0667	110	12	0.018	5.92
Oct_3	b	18	7.55998	57.0949	7.6	7.1	498.4	15.1	110	12	0.024	5.03
Oct_3	b	18	8.16496	44.1117	6.8	6.3	613.1	10.2	110	12	0.014	5.36
Oct_3	b	18	6.35002	44.9232	8.9	4.1	610.1	10.5667	110	12	0.012	4.94
Oct_3	Tb	19	6.955	46.5461	2.5	8.5	340	9.39333	110	12	0.011	8.35
Oct_3	Tb	19	6.955	64.398	14.1	11.4	594.8	12.1	110	12	0.014	8.49
Oct_3	Tb	19	3.9301	61.9636	5.8	5.8	512.3	10.3667	110	12	0.01	8.46
Oct_3	Tb	19	5.14006	44.1117	8.2	12.8	421.2	11.6	110	12	0.012	8.96
Oct_3	Tb	19	6.35002	48.169	8.3	8.6	588.2	10.6	110	12	0.013	8.63
Oct_15	C	15	2.33724	30.9537	31.3	11.5	962.5	6.46667	98.3	11.99	0.002	6.66
Oct_15	C	15	10.8175	39.4691	7.2	9.7	497.2	7.21333	98.2	12.32	0.003	6.27
Oct_15	C	15	1.03258	62.8866	4.1	8.9	505.4	11	99.4	11.94	0.004	6.91
Oct_15	C	15	2.33724	60.7577	2.5	5.4	468.5	10.5	97.5	11.78	0.004	6.48
Oct_15	T	17	1.03258	160.814	2.5	1.5	135.6	8.81	101	11.27	0.007	9.98
Oct_15	T	17	6.25122	87.0137	7	6.9	596	9.66	99.1	11.22	0.008	9.33
Oct_15	T	17	8.86054	55.0808	16.7	7.5	608.8	14.2667	99.5	11.14	0.007	9.69
Oct_15	T	17	17.3408	53.6615	2.5	8.4	566.5	12.3333	97.5	11.9	0.006	9.62
Oct_15	T	17	12.1222	49.4038	2.5	7.5	604.4	9.31667	98.6	11.08	0.007	9.48
Oct_15	b	18	8.86054	106.883	11.5	10.7	144.5	17.6	100	12.09	0.02	6.55
Oct_15	b	18	8.86054	62.8866	7	1.2	50	16	101	12.27	0.02	6.27
Oct_15	b	18	2.98957	48.6942	2.5	7.7	213.6	11.0667	98.9	12.01	0.015	6.45
Oct_15	b	18	10.8175	52.9519	7.2	5.1	253.8	11.2	99	12.09	0.02	6.18
Oct_15	Tb	19	2.98957	57.2096	5.9	11.1	50	10.6	100.6	11.37	0.012	9.32
Oct_15	Tb	19	2.33724	44.4365	2.5	0.5	50	11.8667	100.7	11.37	0.014	9.46
Oct_15	Tb	19	2.98957	45.1461	5	8.4	155.3	9.51667	99	11.18	0.012	9.34
Oct_15	Tb	19	4.94656	44.4365	2.5	9.6	50	12.1333	100.5	11.21	0.013	9.91
Oct_15	Tb	19	5.59889	61.4674	2.5	5.3	170.3	11.6667	98.9	11.11	0.016	9.69
Oct_24	C	15	10.6637	26.504	5.5	9.5	1057.3	6.52333	102.5	10.94	0.006	7.48
Oct_24	C	15	65.7512	25.0062	10.8	19.5	389.2	7.15	103	11.09	0.006	7.08
Oct_24	C	15	48.8577	62.4502	11.2	9.9	455.1	10.7667	103.6	11.07	0.01	7.31
Oct_24	C	15	1.8497	42.9794	5.3	5	480.4	10.9	102.9	11.01	0.005	7.3
Oct_24	T	17	31.9642	186.015	34.5	9.8	50	9.64333	105.2	10.43	0.011	10.55
Oct_24	T	17	17.2742	72.1857	22.2	13.1	536.7	10.3	103.5	10.73	0.015	10.11
Oct_24	T	17	8.4602	54.9614	13.1	13.6	509.9	13.8333	103.4	10.05	0.012	10.43
Oct_24	T	17	6.9912	36.9883	10	10.8	575.1	11.7333	101.9	10.11	0.008	10.43
Oct_24	T	17	35.6367	46.7238	9.4	7.9	555.7	9.43667	101.7	10.09	0.012	10.41
Oct_24	b	18	9.9292	93.9032	41.2	6.6	149.9	18.9	100.4	10.74	0.017	7.64
Oct_24	b	18	6.2567	63.1991	10.8	1.4	50	16.4333	102.6	10.82	0.017	7.82
Oct_24	b	18	2.5842	45.226	5.4	6.5	154.4	11.3	102.5	10.98	0.017	7.22
Oct_24	b	18	4.0532	40.7327	5.7	4.1	123	11.2667	101.5	10.82	0.017	7.48
Oct_24	Tb	19	14.3362	60.2036	10.7	4.9	50	12	101	10.14	0.021	10.12
Oct_24	Tb	19	7.7257	47.4726	6.7	2	50	12.2	103.4	10.31	0.017	10.26
Oct_24	Tb	19	6.2567	38.4861	5.7	1.9	50	10.2	102.5	10.26	0.015	10.12
Oct_24	Tb	19	8.4602	48.2215	5.5	3.1	50	12.2333	103.8	10.27	0.017	10.67
Oct_24	Tb	19	19.4777	73.6834	15.4	8.7	50	12.9	103.1	10.26	0.024	10.33
Nov_14	C	15	5.16184	11.7949	9	8.3	1689.3	6.87667	86.9	10.78	0.003	1.87
Nov_14	C	15	4.26286	11.4967	6.7	8.2	1210.3	6.78333	86.9	10.94	0.003	1.04
Nov_14	C	15	1.86558	32.067	13	10.5	1049.4	10.3	88.7	10.91	0.004	1.68
Nov_14	C	15	0.36728	39.8181	8.8	7.4	1034.2	10.6667	88.1	10.89	0.004	1.5
Nov_14	T	17	1.86558	75.2944	16.4	29.5	206	8.04667	89.6	10.14	0.004	5
Nov_14	T	17	1.86558	31.7689	9.6	9.8	1106.9	11	89.7	10.32	0.006	4.24
Nov_14	T	17	3.06422	16.2667	7.2	12.2	1076.4	11.1667	89.7	10.26	0.005	4.46
Nov_14	T	17	3.9632	15.3723	8.2	17.5	1328.9	9.76667	89.3	10.16	0.006	4.66
Nov_14	T	17	0.36728	0.16818	7.4	7.6	1276.2	8.40667	89.1	10.15	0.007	4.51
Nov_14	b	18	0.06762	36.2407	56.1	5.3	1050	17.3333	88.5	10.86	0.023	1.83
Nov_14	b	18	0.66694	22.8253	23.3	9.2	353	16.2333	90.3	11.28	0.019	0.96
Nov_14	b	18	1.86558	21.6328	22.3	8.2	983.2	10.5	90.3	11.28	0.019	1.15
Nov_14	b	18	5.76116	15.3723	11.6	3.3	866	9.76667	90.3	11.32	0.019	1.01
Nov_14	Tb	19	1.56592	22.2291	13.1	9.1	361.5	10.4	91.5	10.52	0.01	4.47
Nov_14	Tb	19	1.26626	15.6704	12.92	9	691.9	13.2333	91.3	10.48	0.016	4.33
Nov_14	Tb	19	0.66694	18.6516	17.2	4.3	706.4	9.44	90.7	10.39	0.013	4.27
Nov_14	Tb	19	0.36728	19.2479	5.7	9.3	627	11.3	91.6	10.4	0.013	4.84
Nov_14	Tb	19	5.4615	26.999	12.92	6.8	941.5	11.4	91.4	10.41	0.015	4.59
Nov_28	C	15	6.06082	15.0742	19.2	6.8	1535.2	7.055	83.9	11.69	0.005	-2.2
Nov_28	C	15	6.36048	12.6892	10.6	6.6	1150.5	6.41333	82.9	11.55	0.003	-2.4
Nov_28	C	15	0.36728	33.2595	8.7	9	854	9.66833	82.9	11.54	0.004	-2.4
Nov_28	C	15	0.36728	54.426	6.8	8.7	782	10.55	83.8	11.72	0.007	-2.4
Nov_28	T	17	0.9666	72.9095	24.1	1.3	50	7.84833	83.4	10.69	0.01	0.8
Nov_28	T	17	0.06762	24.0178	10.7	10	885.2	11.7167	83.3	10.76	0.01	0.2
Nov_28	T	17	0.06762	9.70802	15.9	12.4	687.2	10.35	83.5	10.74	0.005	0.4
Nov_28	T	17	5.4615	16.5648	13.6	16.9	1220.7	9.07	83.9	10.63	0.01	0.7
Nov_28	T	17	0.36728	25.5084	11.2	7.2	1143	8.04667	82.7	10.6	0.005	0.4
Nov_28	b	18	0.9666	43.9918	13.8	12.3	1083.8	16.3667	92	12.78	0.013	-2.4
Nov_28	b	18	1.56592	19.546	8.5	6.1	50	15.9667	87.2	12.19	0.019	-2.4
Nov_28	b	18	3.06422	23.4215	14.2	6.3	901.1	10.2333	89.2	12.4	0.013	-2.4
Nov_28	b	18	6.06082	19.546	26.6	5.2	740.3	9.58167	87.8	12.22	0.013	-2.4
Nov_28	Tb	19	0.36728	24.9121	5.7	7.2	50	9.275	82.5	10.61	0.01	0.3
Nov_28	Tb	19	2.76456	13.5836	14.22	6.4	655.7	12.2833	82.9	10.65	0.016	0.4
Nov_28	Tb	19	2.76456	14.4779	13	3.7	575.6	8.70667	86.7	11.02	0.01	0.4
Nov_28	Tb	19	0.36728	26.1046	14.4	7.3	422.9	10.65	86.9	11.17	0.012	0.6
Nov_28	Tb	19	9.65674	22.5272	14.22	6.5	925.6	10.1767	86	11.01	0.011	0.6
Dec_12	C	15	11.9377	20.9922	10.7	8.7	2302.1	6.41167	104.2	14.03	0.002	0.1
Dec_12	C	15	15.3913	20.0268	5.4	7.6	2013.3	6.08	104.9	14.03	0.004	0.03
Dec_12	C	15	6.28644	43.5182	16.1	9.5	1729.3	9.16667	104.8	14.01	0.009	0.03
Dec_12	C	15	0.63516	67.3314	7	10.2	1643.1	9.96333	104.2	13.92	0.005	0.05
Dec_12	T	17	0.3212	79.5598	35.4	37.1	736.8	7.335	104.6	12.65	0.005	3.75
Dec_12	T	17	6.28644	32.8988	7.9	9.9	1713.9	11.3667	104.4	12.92	0.007	2.85
Dec_12	T	17	8.1702	16.487	2.5	14.2	1569.1	9.53	105.1	12.86	0.004	3.25
Dec_12	T	17	11.3098	23.8884	2.5	14.4	2041.9	8.39333	104.1	12.71	0.005	3.36
Dec_12	T	17	3.77476	26.141	4.2	8.4	1900.1	7.63833	104.5	12.84	0.006	3.12
Dec_12	b	18	5.0306	52.8504	5.7	12.9	1929.8	15.95	101.8	13.15	0.009	1.3
Dec_12	b	18	4.71664	30.0026	27.5	8.7	1078.3	15.85	105.4	14.08	0.01	0.09
Dec_12	b	18	11.3098	30.968	5.6	6.2	1756.8	9.72	105.1	14.05	0.013	0.05
Dec_12	b	18	10.9958	27.4282	2.5	3.6	1670.6	9.235	104.2	13.88	0.01	0.13
Dec_12	Tb	19	3.14684	28.0718	6.2	3.5	885.5	9.54667	104	12.77	0.014	3.15
Dec_12	Tb	19	9.74	19.705	9.85	6.5	1594.7	11.6	105.8	13.01	0.017	3.08
Dec_12	Tb	19	8.48416	19.3832	5.3	4.9	1399.1	9.15833	104.6	12.93	0.013	2.91
Dec_12	Tb	19	5.97248	20.3486	14.8	9.3	1249	10.85	105.8	12.84	0.014	3.56
Dec_12	Tb	19	10.9958	24.532	9.85	8.8	1832.6	10.35	105	12.82	0.017	3.37

## Sheet: R.Data
			µg/L	µg/L	µg/L	µg/L	µg/L	µg/ ml		mg/l	nm	°C
Date	Sampling	Treatment	SRP	TP	NH4	NO2	NO3	DOC	OX%	OX	WaterColor	Temp
Apr_18	1	15	0.5092	6.31656	32.1	8	1216.6	1.59	98	11.38	0.002	10
Apr_18	1	15	0.26856	6.31656	35.5	7.9	1187.2	1.56	99.5	11.41	0.002	10
Apr_18	1	15	0.26856	7.22988	54.7	8.1	1182.4	1.56	99.8	11.34	0.003	10
Apr_18	1	15	0.26856	5.0988	41.2	7.4	1177.9	1.5	100	11.38	0.003	10
Apr_18	1	15	0.26856	4.79436	39.5	7.4	1195	1.56	100	11.39	0.002	10
Apr_18	1	15	0.26856	5.40324	35.5	8.2	1190.2	1.51	100	11.39	0.002	10
Apr_18	1	17	0.74984	6.92544	11.8	8.3	1178.7	1.66667	101	10.72	0.003	12.6
Apr_18	1	17	0.99048	4.48992	22.4	8.7	1186.2	1.61	101	10.62	0.003	12.6
Apr_18	1	17	0.5092	9.05652	25.9	8.6	1205.2	1.78667	101	10.61	0.002	12.8
Apr_18	1	17	0.5092	5.0988	23.8	8.1	1199.3	1.58333	100	10.63	0.003	12.9
Apr_18	1	17	0.5092	4.79436	27.6	8.6	1205.3	1.59	100	10.63	0.002	12.8
Apr_18	1	17	0.5092	4.79436	26.7	9	1212.1	1.55	100	10.53	0.003	12.9
Apr_18	1	18	0.26856	5.40324	48.9	7.8	1173	1.73	100.025	11.0025	0.003	10
Apr_18	1	18	0.5092	8.44764	39	8.4	1206.9	1.66	100.025	11.0025	0.002	10
Apr_18	1	18	0.99048	6.01212	32.7	7.4	1191.5	1.52	100.025	11.0025	0.002	10
Apr_18	1	18	0.02792	4.48992	47.6	8.6	1173.3	1.52333	100.025	11.0025	0.003	10
Apr_18	1	18	0.02792	4.79436	38	7.9	1183.7	1.48	100.025	11.0025	0.003	10
Apr_18	1	18	0.02792	5.0988	34.5	7.6	1182.5	1.63333	100.025	11.0025	0.003	10
Apr_18	1	19	0.26856	5.0988	20.7	8.7	1205.3	1.6	100.025	11.0025	0.002	12.6
Apr_18	1	19	0.5092	7.83876	10.7	8.6	1205.2	1.69333	100.025	11.0025	0.002	12.6
Apr_18	1	19	0.26856	6.31656	18.4	7.7	1201.5	1.63	100.025	11.0025	0.002	12.8
Apr_18	1	19	0.5092	6.01212	19	8.9	1202.5	1.65667	100.025	11.0025	0.002	12.9
Apr_18	1	19	0.74984	6.01212	20	8.8	1222.2	1.59667	100.025	11.0025	0.003	12.8
Apr_18	1	19	0.5092	5.40324	22.2	8.8	1205.2	1.61333	100.025	11.0025	0.003	12.9
May_2	2	15	1.0753	5	63.5	11	1216.9	1.85	98.7	10.11	0.002	14.3
May_2	2	15	1.0753	5	42.2	10.9	1225.1	2.40667	98.3	10.06	0.002	14.3
May_2	2	15	1.83235	5	52.4	11.6	1216.7	2.17	98.6	10.05	0.002	14.5
May_2	2	15	0.82295	5	49.2	10.5	1225.9	2.07	98.2	9.99	0.002	14.6
May_2	2	15	1.83235	5	53.3	10.2	1224.3	2.17667	97.5	9.84	0.002	14.96
May_2	2	15	1.32765	5	44	11	1226.3	2.11	97.7	9.88	0.002	14.79
May_2	2	17	0.82295	5	26.9	11.6	1241.9	1.86667	97.4	9.27	0.002	17.67
May_2	2	17	0.82295	5	19.2	11.4	1273.5	1.93	97.5	9.25	0.002	17.8
May_2	2	17	1.0753	5	26.8	12.9	1273.7	2.06	98	9.33	0.002	17.6
May_2	2	17	1.32765	5	23.3	11.4	1252.8	1.71667	97.8	9.2	0.002	17.7
May_2	2	17	1.32765	5	24.7	11.2	1258.8	2.27667	97.1	9.27	0.001	17.55
May_2	2	17	0.82295	5	52.6	12.2	1259.4	1.94333	96.5	9.21	0.003	17.51
May_2	2	18	0.82295	5	19	12.6	1254.1	2.21667	97.9	9.38	0.007	17.4
May_2	2	18	1.58	5	43.3	12.5	1222.5	2.19	98.3	10	0.005	14.4
May_2	2	18	2.33705	5	14.1	11.8	1186.2	1.95667	98.8	10.14	0.006	14.18
May_2	2	18	0.82295	5	32.7	11.7	1226.5	1.93667	97.9	9.91	0.005	14.8
May_2	2	18	0.82295	5	24.1	10.7	1230.3	1.96	98.6	9.95	0.006	14.9
May_2	2	18	1.58	5	31.9	10.1	1211.5	1.87333	97.6	9.85	0.005	14.96
May_2	2	19	1.0753	5	32.5	10.4	1199.1	2.22	98.5	10.07	0.005	14.4
May_2	2	19	0.82295	5	30.4	12.7	1262.7	2.02	97.7	9.28	0.005	17.7
May_2	2	19	0.82295	5	17	11	1254.4	1.86	97	9.26	0.006	17.6
May_2	2	19	0.82295	5	19.2	11.6	1253.1	1.85	97	9.26	0.006	17.5
May_2	2	19	1.0753	5	13.1	11.3	1258.5	2.12333	97.3	9.23	0.006	17.9
May_2	2	19	2.0847	5	24.1	12.2	1254.6	1.82333	97.4	9.31	0.007	17.5
May_16	3	15	0.73196	3.42978	13.1	12	1078.5	1.93667	102	10.56	0.002	13.28
May_16	3	15	0.73196	3.19082	13.2	11.9	1105.4	1.87667	101	10.73	0.001	12.8
May_16	3	15	0.46642	5.34146	16.72	14.6	1009.2	1.97	101	10.54	0.002	13.4
May_16	3	15	0.46642	2.95186	20.4	12.1	1118.7	1.92333	101.3	10.59	0.002	13.4
May_16	3	15	0.46642	2.7129	11.9	12.2	1134.4	1.8	101.1	10.76	0.001	12.9
May_16	3	15	0.46642	2.47394	25	12	1111.5	1.79	100.3	10.45	0.001	13.46
May_16	3	17	0.46642	6.77522	21.8	12.1	1089.3	2.27	102	9.96	0.001	16.4
May_16	3	17	0.46642	3.42978	10.5	11.7	1146.3	2.1	100	9.83	0.002	16.6
May_16	3	17	0.46642	4.62458	5.5	12.8	1045.5	2.13	101	9.89	0.001	16.1
May_16	3	17	0.46642	2.23498	21.1	12	1146	2.14	100.7	9.81	0.001	16.47
May_16	3	17	0.46642	1.99602	12.9	11.8	1151.8	2.19	101.3	9.86	0.002	16.16
May_16	3	17	0.46642	2.47394	6.8	12.2	1130.7	1.87	101.2	9.94	0.001	16.09
May_16	3	18	0.73196	4.14666	18.8	11.9	1071.1	2.37333	101.6	10.73	0.005	12.9
May_16	3	18	0.46642	2.47394	6.6	13.1	1034.7	2.38667	101	10.6	0.005	13.3
May_16	3	18	0.73196	2.95186	7.4	12.7	1022.4	2.71333	101	10.72	0.005	12.9
May_16	3	18	0.46642	2.47394	19.5	12.5	1127.2	2.19333	101.9	10.62	0.005	13.2
May_16	3	18	0.46642	2.47394	19.1	12.2	1119.6	2.27333	100.6	10.42	0.005	13.8
May_16	3	18	0.46642	3.66874	37.7	11.7	1084.9	2.66333	100.3	10.41	0.007	13.54
May_16	3	19	0.46642	7.4921	15.4	13	1133.6	2.94333	101.7	10.03	0.006	16
May_16	3	19	0.20088	5.1025	6	15.2	1036	2.94333	101	10	0.006	16.3
May_16	3	19	0.20088	4.14666	15.3	11.8	1132.5	2.78	101	9.96	0.006	16.2
May_16	3	19	0.46642	3.66874	5.5	11.6	1153.4	2.76333	101.9	9.87	0.005	16.24
May_16	3	19	0.73196	3.42978	3.8	12.1	1143.8	2.82	100.8	9.84	0.006	16.47
May_16	3	19	0.46642	3.66874	3.1	13.2	1071.6	2.82	100.5	9.9	0.005	16.5
May_30	4	15	0.4134	2.436	11.9	8.2	1058.2	1.82	94.8	11.47	-0.001	7.14
May_30	4	15	0.4134	3.67425	3.99	8.5	1087	1.85	95.4	11.41	-0.001	7.34
May_30	4	15	0.4134	1.69305	4.5	7.9	817	2.12333	95.3	11.41	-0.002	7.55
May_30	4	15	0.4134	2.68365	3.99	8.7	1296	1.69	94.8	11.48	-0.003	7.13
May_30	4	15	0.67895	3.4266	3.99	8.9	1301.2	1.84	98.3	11.75	-0.003	7.38
May_30	4	15	0.4134	2.9313	3.99	8	1258.1	1.71	96.3	11.39	-0.003	7.56
May_30	4	17	0.4134	2.68365	5.9	10.1	1124.2	2.29	95.1	10.46	-0.002	10.55
May_30	4	17	0.4134	2.9313	5.9	10.4	1144.4	2.08	95.9	10.74	-0.003	10.3
May_30	4	17	0.4134	2.9313	5.9	7	919.7	2.61667	95.4	10.76	-0.002	10.06
May_30	4	17	0.4134	2.9313	5.9	9.5	1298.6	2.31	95.2	10.75	-0.003	10.21
May_30	4	17	0.4134	2.18835	5.9	9.7	1358.9	2.23333	96.1	10.77	-0.003	10.17
May_30	4	17	0.4134	2.18835	5.9	9.9	1118.8	2.1	96.6	10.84	-0.003	10.24
May_30	4	18	0.4134	4.4172	18.8	8.8	1281.1	2.66667	94.7	11.42	0	7.3
May_30	4	18	1.21005	3.18	10.4	10	1000.7	2.79667	97.2	11.75	0.002	7.26
May_30	4	18	1.21005	2.9313	3.99	7.6	786.8	2.89333	95.6	11.55	0.004	7.13
May_30	4	18	1.21005	1.19775	3.99	9.3	1254.6	2.33	95.6	11.5	0.001	7.32
May_30	4	18	1.74115	3.67425	3.99	10.1	1297	2.59	96.5	11.59	0.002	7.95
May_30	4	18	0.67895	3.67425	29.1	8.5	1279.7	2.42333	95.8	11.47	0.001	7.49
May_30	4	19	0.4134	3.9219	3.99	14.9	1116.2	2.90667	95.3	10.75	0	10.06
May_30	4	19	0.4134	2.9313	3.99	13.1	900.9	3.36667	95.3	10.05	0.001	10.28
May_30	4	19	0.4134	2.436	4.8	10.4	1253.6	2.72	95.1	10.7	0	10.28
May_30	4	19	0.4134	1.69305	3.99	11.3	1251.1	2.92	93.7	10.66	0	10.27
May_30	4	19	0.4134	1.9407	3.99	9.9	1269.8	2.91333	95.6	10.63	0	10.44
May_30	4	19	0.4134	2.436	3.99	10.7	1195	3.05333	95.4	10.7	0	10.44
June_13	5	15	0.6235	1.4027	29.5	8.7	569.8	2.48667	98.5	10.31	0.002	10.31
June_13	5	15	0.6235	1.4027	18.9	7.5	537.7	2.42	98	10.26	0.002	10.36
June_13	5	15	0.13254	1.12216	16.8	6.6	402	3.1	98.5	10.19	0.004	13.82
June_13	5	15	2.58734	0.84162	19.8	9.5	792	2.02	97.2	10.16	0.001	13.34
June_13	5	15	0.6235	1.12216	12.6	9.9	806.1	2.01	98.5	10.24	0.001	13.68
June_13	5	15	4.55118	0.84162	7.7	8.7	691.8	2.03333	97.2	10.08	0.001	13.8
June_13	5	17	6.51502	0.84162	9.2	7.4	486.7	2.99	98.5	9.53	0.002	16.75
June_13	5	17	5.04214	0.84162	9.3	7.9	594.4	2.77	97.8	9.53	0.002	16.65
June_13	5	17	7.49694	0.84162	14.4	5.5	407.6	3.68	99.3	9.73	0.005	16.35
June_13	5	17	2.09638	1.12216	13.2	8	746.6	2.85	97.9	9.51	0.001	16.64
June_13	5	17	2.09638	0.84162	9.9	8.4	804.2	2.74333	98.5	9.58	0.002	16.63
June_13	5	17	3.56926	0.56108	9.5	9.1	594.3	2.79	97.8	9.56	0.001	16.4
June_13	5	18	5.04214	3.64702	8.7	9.5	792.1	3.12667	98.6	10.34	0.005	13.31
June_13	5	18	1.11446	1.96378	49.1	9.2	630.4	3.89667	98.5	10.24	0.008	13.6
June_13	5	18	7.9879	2.8054	11.7	5.4	293.3	3.79333	98.4	10.37	0.006	13.2
June_13	5	18	3.0783	1.96378	14.4	9	767.2	2.81	97.5	10.16	0.005	13.5
June_13	5	18	3.56926	2.8054	5.6	12.1	775.6	2.97	97.7	10.14	0.005	13.73
June_13	5	18	1.11446	0.84162	21	10	791.5	2.55	97.5	10.11	0.006	13.69
June_13	5	19	6.02406	1.96378	16.5	10.6	608.5	3.79	98.3	9.64	0.008	16.25
June_13	5	19	3.56926	1.96378	10.1	8.1	453.3	5.08333	98.3	9.6	0.008	16.4
June_13	5	19	3.0783	1.96378	6.8	9.7	680.7	3.12	99	9.66	0.006	16.43
June_13	5	19	4.55118	3.08594	12.1	9.7	717.6	3.68333	97.3	9.51	0.006	16.44
June_13	5	19	5.04214	1.96378	9.6	10.5	683.5	3.73667	97.4	9.5	0.006	16.61
June_13	5	19	0.6235	2.19	8.6	9.3	638.2	3.63667	97.7	9.5	0.006	16.51
June_27	6	15	2.5378	3.17895	9	9	431.2	3.69667	102.1	11.81	0.003	9.02
June_27	6	15	2.5378	2.68365	7.7	6.8	367	3.71	103.3	11.79	0.004	9.29
June_27	6	15	3.0689	3.67425	4.3	7	340.4	3.98667	102.1	11.7	0.007	9.36
June_27	6	15	2.27225	4.4172	4.3	10	667.5	3.21	101.3	11.74	0.005	8.98
June_27	6	15	1.74115	2.68365	4.8	9.6	627.4	2.74667	100.2	11.51	0.002	9.33
June_27	6	15	2.0067	4.9125	6.02	7.7	447.7	3.16333	102.1	11.52	0.003	9.58
June_27	6	17	1.4756	1.4454	5.4	8.7	200.9	4.08333	104.9	11.11	0.004	12.47
June_27	6	17	2.5378	3.4266	5.8	9.1	413.1	4.14	105	11.13	0.003	12.42
June_27	6	17	3.6	3.4266	3.8	6.3	207.2	5.60667	105.2	11.25	0.008	11.98
June_27	6	17	2.5378	3.4266	5.3	9.6	566.7	4.69	103.7	11.02	0.003	12.52
June_27	6	17	2.5378	2.68365	9.3	9.1	562.3	3.94667	102.3	10.95	0.003	12.34
June_27	6	17	2.27225	2.9313	6.9	10	394.6	4.59	104.2	11.09	0.004	12.26
June_27	6	18	1.74115	3.67425	11.7	7.7	427.7	4.48667	101.9	11.69	0.006	8.98
June_27	6	18	2.0067	3.17895	4.8	8	514.3	4.75333	102	11.77	0.007	8.9
June_27	6	18	4.39665	3.67425	7.4	3.4	104	6.61	103.1	11.9	0.007	9.01
June_27	6	18	3.33445	2.68365	6.5	9	556.6	4.38	101.4	11.61	0.007	9.21
June_27	6	18	3.33445	5.4078	4.7	11.8	476.9	4.26	101.4	11.72	0.005	9.07
June_27	6	18	1.74115	2.68365	8.2	9.9	570	3.25333	102	11.68	0.005	9.37
June_27	6	19	3.33445	2.436	12.9	9.6	270.8	4.94	103.5	11.1	0.005	12.18
June_27	6	19	3.0689	3.17895	7.6	8.4	131.7	7.70667	105.4	11.28	0.007	12.26
June_27	6	19	2.80335	1.19775	7.4	9.6	264.8	4.57667	104.8	11.21	0.005	12.28
June_27	6	19	3.6	0.9501	6.8	9.2	455.5	4.69667	104	11.18	0.004	12.09
June_27	6	19	3.6	3.17895	5.6	13.6	325	5.15667	105.3	11.12	0.008	12.71
June_27	6	19	2.80335	1.69305	9.7	9	301.3	4.76667	102.1	10.93	0.008	12.25
July_11	7	15	0.77324	6.74509	10.5	1.9	1035.4	5.55	98.2	9.05	0.005	19.11
July_11	7	15	0.40087	6.39196	9.6	4.2	1102.5	5.22	99.7	9.23	0.005	18.95
July_11	7	15	0.77324	3.21379	9.6	5.4	1012.1	4.42	100.5	9.16	0.007	19.6
July_11	7	15	0.77324	3.21379	4.4	4.9	1143	4.48	100.1	9.18	0.004	19.6
July_11	7	15	1.14561	2.1544	10.1	5.8	1231.7	4.15	100.2	9.15	0.004	19.8
July_11	7	15	0.77324	2.1544	5.4	5.5	811.9	4.62	110.1	9.16	0.006	19.8
July_11	7	17	0.77324	3.92005	13.3	2.4	1073.8	5.58	98.3	8.46	0.005	22.8
July_11	7	17	1.51798	2.1544	9.5	2.4	1047.9	6.37	99.8	8.6	0.009	22.9
July_11	7	17	1.14561	2.50753	2.8	3.2	1015.5	9.66	101.5	8.9	0.014	22.3
July_11	7	17	0.77324	2.1544	18.8	3.4	1132.1	7.47	101	8.71	0.009	23
July_11	7	17	0.77324	2.1544	7.4	3.2	1050.3	6.35	100.6	8.77	0.009	22.6
July_11	7	17	0.77324	2.86066	23.7	3.3	1017.2	6.26	101.5	8.74	0.006	22.6
July_11	7	18	5.61405	2.1544	33.6	3.5	994.9	6.64	99.5	9.22	0.007	18.9
July_11	7	18	8.22064	2.50753	5.6	4.9	1168	6.57	102.8	9.36	0.007	19.5
July_11	7	18	6.35879	2.1544	7.2	3.1	990.3	8.81	103.9	9.62	0.009	18.87
July_11	7	18	1.51798	2.1544	9.1	5.2	1225	6.59	102.5	9.4	0.007	19.6
July_11	7	18	1.14561	2.1544	3.8	3.4	1037.2	6.06	105.4	9.63	0.013	19.78
July_11	7	18	1.89035	2.50753	7.3	4.6	1165.2	4.42	102.3	9.23	0.012	19.8
July_11	7	19	0.77324	1.80127	5.1	6.9	2209.7	6.71	99.2	8.6	0.015	22.4
July_11	7	19	0.40087	2.86066	6.9	3.5	1122	9.15	100.1	8.81	0.011	22.58
July_11	7	19	1.14561	2.1544	6.9	4.1	1188.4	7.14	100.6	8.67	0.008	22.5
July_11	7	19	0.40087	1.80127	4.8	7.7	1352.2	6.19	100.9	8.8	0.006	22.38
July_11	7	19	0.77324	1.80127	6.6	7.1	1221	6.76	100.5	8.67	0.006	22
July_11	7	19	1.51798	2.1544	8.3	4	1180.1	6.35	105.9	8.9	0.007	22.5
July_25	8	15	1.14561	20.5172	13.4	24.3	723.4	5.99	93.2	9.33	0.003	19.27
July_25	8	15	1.14561	25.8141	3.8	45	692.5	5.76333	102.9	9.36	0.005	19.81
July_25	8	15	0.77324	16.9859	9.9	32.1	1097.1	5.22	102.9	9.39	0.008	20.03
July_25	8	15	0.40087	20.164	16.4	25.3	490.1	6.04333	104.5	9.5	0.004	19.99
July_25	8	17	1.14561	28.286	12.6	35.6	535.3	6.98667	103.1	8.8	0.007	23.1
July_25	8	17	0.77324	17.6921	15.6	26.1	526.9	10.5667	102.5	8.83	0.008	22.54
July_25	8	17	0.77324	16.9859	5.8	23.2	710.3	8.31	105.3	8.96	0.007	23.21
July_25	8	17	1.89035	23.3422	20.4	33.7	365	7.92667	109.7	9.33	0.007	22.94
July_25	8	17	0.77324	21.9297	7.1	19.9	860	8.84333	104.5	9	0.009	22.91
July_25	8	18	1.51798	24.4016	37.9	19.5	534.6	8.96333	101.9	8.78	0.008	22.88
July_25	8	18	0.77324	20.5172	24.6	26.9	702.8	7.59667	96.1	9.06	0.012	19.97
July_25	8	18	0.77324	13.4546	10.3	21.8	1004.5	7.41	102.9	9.29	0.013	20.17
July_25	8	18	1.14561	17.339	6.3	25.6	513.1	7.58	101.6	9.15	0.009	20.03
July_25	8	19	1.51798	24.0485	13.6	39.2	1845.2	8.79667	91.6	8.5	0.012	19.43
July_25	8	19	1.14561	19.8109	7.8	17.2	959.8	9.63333	93.6	8.77	0.01	22.45
July_25	8	19	1.14561	26.1672	2	48.7	827.8	7.25667	104.1	9.12	0.009	22.56
July_25	8	19	1.14561	12.042	15.4	30.8	920.9	8.02333	104.7	8.9	0.01	23.26
July_25	8	19	0.77324	19.8109	1.1	18.7	903.7	7.71667	104.2	9.13	0.009	22.61
Aug_8	9	15	11.9377	20.9922	42.8	26.9	730.1	5.99	107	9.5	0.003	21.2
Aug_8	9	15	15.3913	20.0268	16.6	39.1	924.6	5.76333	107	9.35	0.004	21.8
Aug_8	9	15	6.28644	43.5182	8.9	67.8	1165.6	5.22	106.7	9.29	0.004	22.1
Aug_8	9	15	0.63516	67.3314	8.3	26.3	668.2	6.04333	103.3	8.95	0.004	22.3
Aug_8	9	17	0.3212	79.5598	6	21.7	565.8	6.98667	107.1	8.72	0.009	25.1
Aug_8	9	17	6.28644	32.8988	16.2	19.7	540.2	10.5667	107	8.86	0.008	24.9
Aug_8	9	17	8.1702	16.487	7.8	13.8	677.6	8.31	105	8.64	0.007	25.4
Aug_8	9	17	11.3098	23.8884	9.4	26.6	493.5	7.92667	106	8.68	0.007	25.2
Aug_8	9	17	3.77476	26.141	4.3	47.5	941.5	8.84333	105.9	8.74	0.007	25.1
Aug_8	9	18	5.0306	52.8504	11.9	8.7	734.5	8.96333	107.7	9.62	0.011	21
Aug_8	9	18	4.71664	30.0026	8.8	21.8	552.1	7.59667	109	9.59	0.023	21.6
Aug_8	9	18	11.3098	30.968	18.2	13.2	880.2	7.41	108.8	9.48	0.017	22
Aug_8	9	18	10.9958	27.4282	9.7	11.5	635.4	7.58	105	9.17	0.012	22.2
Aug_8	9	19	3.14684	28.0718	15.5	26.8	1735.9	8.79667	104	8.64	0.014	24.7
Aug_8	9	19	9.11208	44.1618	17.5	8.5	578.1	9.00333	106.3	8.77	0.015	25
Aug_8	9	19	8.48416	19.3832	11.1	19.4	910.7	7.25667	105	8.68	0.014	24.9
Aug_8	9	19	5.97248	20.3486	9.8	24.7	1520.2	8.02333	105.6	8.62	0.015	25.6
Aug_8	9	19	10.9958	24.532	10.4	39.2	967.5	7.71667	106.1	8.75	0.012	25
Aug_22	10	15	1.83416	24.4442	30.5	24.1	1289.7	9.19	110	10	0.005	14.43
Aug_22	10	15	0.58168	38.6828	11.2	12.8	573.6	8.89	110	10	0.004	15.01
Aug_22	10	15	0.62624	57.6676	93	25.1	1301.3	8.60333	110	10	0.004	15.43
Aug_22	10	15	0.62624	42.4798	11.9	27.2	471.5	9.35333	110	10	0.003	15.48
Aug_22	10	17	9.08168	163.982	15.4	1.6	0.1	10.1	110	10	0.005	18.37
Aug_22	10	17	0.62624	121.267	14	0.1	0.1	13.4	110	10	0.016	18.02
Aug_22	10	17	3.84	36.7843	11	16.4	287.3	10.4	110	10	0.01	18.57
Aug_22	10	17	3.84	101.333	11	36.7	558.7	10.2	110	10	0.01	18.45			2.91358
Aug_22	10	17	1.83416	33.9366	10.2	10.3	206.8	9.97	110	10	0.01	18.21
Aug_22	10	18	3.64604	108.927	12.5	6.6	401.9	18.4	110	10	0.013	14.67
Aug_22	10	18	27.2005	123.165	15.7	11.6	0.1	11	110	10	0.017	15.18
Aug_22	10	18	0.62624	42.4798	13.2	15	390.1	8.28	110	10	0.013	15.19
Aug_22	10	18	0.02228	45.3275	15.8	6.4	196	12.1667	110	10	0.01	15.12
Aug_22	10	19	11.4975	55.7691	10.3	1.8	0.1	11.3	110	10	0.011	18
Aug_22	10	19	1.83416	38.6828	21.8	14.2	0.1	11.1	110	10	0.015	18.26
Aug_22	10	19	75.5173	39.6321	10.7	4.9	0.1	8.92333	110	10	0.014	17.97
Aug_22	10	19	0.62624	30.1397	13.3	1.6	0.1	10.8	110	10	0.01	18.74
Aug_22	10	19	1.2302	38.6828	8.7	29.4	405	7.91667	110	10	0.01	18.19
Sept_3	11	15	1.3913	16.3635	17.9	21	978.6	7.08333	110	11.85	0.002	12.33
Sept_3	11	15	0.2478	40.1756	17.4	10.5	350.2	7.89333	110	11.81	0.003	12.39
Sept_3	11	15	1.3913	45.3845	29.7	18	814.6	10.6	108	11.5	0.004	12.73
Sept_3	11	15	0.2478	48.361	12.8	1.7	0.1	9.28667	108	11.46	0.004	12.82
Sept_3	11	17	3.6783	116.821	14.6	1.1	0.1	8.16	109	10.76	0.01	15.9
Sept_3	11	17	2.5348	46.1287	23.1	1.8	0.1	7.77333	109	10.92	0.007	15.34
Sept_3	11	17	2.5348	46.1287	19.1	7.2	165.1	11.7	109	10.79	0.01	16
Sept_3	11	17	3.6783	33.4784	21.5	18.6	236.7	10.8	107	10.57	0.007	15.87
Sept_3	11	17	1.3913	29.7578	21.3	2	0.1	11.7667	109	10.86	0.006	15.73
Sept_3	11	18	5.9653	93.0088	25.8	2.3	2.3	3.26667	111	11.19	0.01	12.4
Sept_3	11	18	3.6783	43.8963	9.8	1.8	1.8	14.5	111	12.02	0.022	12.08
Sept_3	11	18	10.5393	43.8963	9.4	2	2	8.26667	109	11.61	0.012	12.59
Sept_3	11	18	1.3913	49.8493	19.6	1.5	1.5	10.4333	111	11.75	0.01	12.55
Sept_3	11	19	2.91	42.408	12.7	1.8	1.8	9.50333	109	10.85	0.012	15.68
Sept_3	11	19	2.91	167.422	16	2.5	2.5	10.8333	108	10.85	0.013	15.57
Sept_3	11	19	4.8218	38.6874	11	1.9	1.9	8.07333	109	10.91	0.013	15.39
Sept_3	11	19	1.3913	23.0606	13.5	2	2	9.48333	108	10.68	0.012	16.07
Sept_3	11	19	2.5348	24.5489	14.4	17.2	17.2	9	109	10.84	0.015	15.77
Sept_19	12	15	1.32322	8.3226	12.4	15.4	0.1	6.97667	106	12.32	0.001	8.68
Sept_19	12	15	1.32322	16.871	9.4	6.3	0.1	8.02333	109.7	12.51	0.002	8.32
Sept_19	12	15	0.69604	30.5484	10	8.3	0.1	10.0667	109.1	12.7	0.005	8.55
Sept_19	12	15	0.69604	26.2742	6.2	0.1	0.1	8.82667	107.9	12.5	0.003	8.81
Sept_19	12	17	2.57758	87.8227	85.5	2.9	0.1	9.16667	114.1	12.25	0.005	12.23
Sept_19	12	17	2.57758	45.0807	15.8	2.4	0.1	8.38333	112.8	12.16	0.004	11.72
Sept_19	12	17	1.32322	25.4194	12.6	1.7	0.1	13.3	109.4	11.85	0.005	11.73
Sept_19	12	17	5.71348	22.8549	14.5	1.5	0.1	12.0333	109.7	11.84	0.005	11.74
Sept_19	12	17	8.2222	17.7258	9.2	1.1	0.1	9.66	109.7	11.9	0.004	11.56
Sept_19	12	18	1.9504	73.2904	9.3	2.02	172.4	16.1	110.3	12.75	0.009	8.79
Sept_19	12	18	3.20476	39.0968	9.6	3.5	0.1	16.1	108.7	12.7	0.013	8.54
Sept_19	12	18	2.57758	25.4194	8.7	1.8	0.1	8.98667	109.8	12.69	0.013	8.79
Sept_19	12	18	2.57758	19.4355	6.7	1.9	0.1	9.91667	107.5	12.62	0.007	8.34
Sept_19	12	19	3.20476	29.6936	7.8	1.3	0.1	9.52	102	11.24	0.008	11.33
Sept_19	12	19	3.83194	23.7097	11.4	2.2	0.1	11.5	107.5	11.71	0.011	11.53
Sept_19	12	19	3.20476	32.2581	5.6	1.6	0.1	9.19333	104.7	11.48	0.008	11.47
Sept_19	12	19	1.9504	42.5162	6.2	1.9	0.1	10.6	107.2	11.53	0.01	11.98
Sept_19	12	19	2.57758	16.0162	4.3	1.6	0.1	9.86667	107.1	11.64	0.009	11.61
Oct_3	13	15	6.955	14.8995	15.4	15.6	1419.5	6.44	110	12	0.002	5.37
Oct_3	13	15	5.74504	19.7682	8.8	9.1	907.3	7.46667	110	12	0.002	5.21
Oct_3	13	15	3.25	55.472	13.8	7	936.8	10.7667	110	12	0.003	6.16
Oct_3	13	15	3.25	44.1117	6.1	5.3	744	9.86	110	12	0.004	6.02
Oct_3	13	17	4.53508	138.24	12.7	7.2	736.5	8.63	110	12	0.005	9.02
Oct_3	13	17	3.9301	76.5697	41.8	4.4	869.3	9.14	110	12	0.007	8.19
Oct_3	13	17	4.53508	47.3575	11.9	4.1	1032.4	14.1	110	12	0.007	8.81
Oct_3	13	17	3.9301	43.3002	15.8	5.9	902.2	12.7333	110	12	0.005	8.83
Oct_3	13	17	3.32512	39.243	11.4	3.4	897.5	9.89667	110	12	0.006	8.63
Oct_3	13	18	8.16496	101.725	9.7	9	501.7	17.0667	110	12	0.018	5.92
Oct_3	13	18	7.55998	57.0949	7.6	7.1	498.4	15.1	110	12	0.024	5.03
Oct_3	13	18	8.16496	44.1117	6.8	6.3	613.1	10.2	110	12	0.014	5.36
Oct_3	13	18	6.35002	44.9232	8.9	4.1	610.1	10.5667	110	12	0.012	4.94
Oct_3	13	19	6.955	46.5461	2.5	8.5	340	9.39333	110	12	0.011	8.35
Oct_3	13	19	6.955	64.398	14.1	11.4	594.8	12.1	110	12	0.014	8.49
Oct_3	13	19	3.9301	61.9636	5.8	5.8	512.3	10.3667	110	12	0.01	8.46
Oct_3	13	19	5.14006	44.1117	8.2	12.8	421.2	11.6	110	12	0.012	8.96
Oct_3	13	19	6.35002	48.169	8.3	8.6	588.2	10.6	110	12	0.013	8.63
Oct_15	14	15	2.33724	30.9537	31.3	11.5	962.5	6.46667	98.3	11.99	0.002	6.66
Oct_15	14	15	10.8175	39.4691	7.2	9.7	497.2	7.21333	98.2	12.32	0.003	6.27
Oct_15	14	15	1.03258	62.8866	4.1	8.9	505.4	11	99.4	11.94	0.004	6.91
Oct_15	14	15	2.33724	60.7577	2.5	5.4	468.5	10.5	97.5	11.78	0.004	6.48
Oct_15	14	17	1.03258	160.814	2.5	1.5	135.6	8.81	101	11.27	0.007	9.98
Oct_15	14	17	6.25122	87.0137	7	6.9	596	9.66	99.1	11.22	0.008	9.33
Oct_15	14	17	8.86054	55.0808	16.7	7.5	608.8	14.2667	99.5	11.14	0.007	9.69
Oct_15	14	17	17.3408	53.6615	2.5	8.4	566.5	12.3333	97.5	11.9	0.006	9.62
Oct_15	14	17	12.1222	49.4038	2.5	7.5	604.4	9.31667	98.6	11.08	0.007	9.48
Oct_15	14	18	8.86054	106.883	11.5	10.7	144.5	17.6	100	12.09	0.02	6.55
Oct_15	14	18	8.86054	62.8866	7	1.2	50	16	101	12.27	0.02	6.27
Oct_15	14	18	2.98957	48.6942	2.5	7.7	213.6	11.0667	98.9	12.01	0.015	6.45
Oct_15	14	18	10.8175	52.9519	7.2	5.1	253.8	11.2	99	12.09	0.02	6.18
Oct_15	14	19	2.98957	57.2096	5.9	11.1	50	10.6	100.6	11.37	0.012	9.32
Oct_15	14	19	2.33724	44.4365	2.5	0.5	50	11.8667	100.7	11.37	0.014	9.46
Oct_15	14	19	2.98957	45.1461	5	8.4	155.3	9.51667	99	11.18	0.012	9.34
Oct_15	14	19	4.94656	44.4365	2.5	9.6	50	12.1333	100.5	11.21	0.013	9.91
Oct_15	14	19	5.59889	61.4674	2.5	5.3	170.3	11.6667	98.9	11.11	0.016	9.69
Oct_24	15	15	10.6637	26.504	5.5	9.5	1057.3	6.52333	102.5	10.94	0.006	7.48
Oct_24	15	15	65.7512	25.0062	10.8	19.5	389.2	7.15	103	11.09	0.006	7.08
Oct_24	15	15	48.8577	62.4502	11.2	9.9	455.1	10.7667	103.6	11.07	0.01	7.31
Oct_24	15	15	1.8497	42.9794	5.3	5	480.4	10.9	102.9	11.01	0.005	7.3
Oct_24	15	17	31.9642	186.015	34.5	9.8	50	9.64333	105.2	10.43	0.011	10.55
Oct_24	15	17	17.2742	72.1857	22.2	13.1	536.7	10.3	103.5	10.73	0.015	10.11
Oct_24	15	17	8.4602	54.9614	13.1	13.6	509.9	13.8333	103.4	10.05	0.012	10.43
Oct_24	15	17	6.9912	36.9883	10	10.8	575.1	11.7333	101.9	10.11	0.008	10.43
Oct_24	15	17	35.6367	46.7238	9.4	7.9	555.7	9.43667	101.7	10.09	0.012	10.41
Oct_24	15	18	9.9292	93.9032	41.2	6.6	149.9	18.9	100.4	10.74	0.017	7.64
Oct_24	15	18	6.2567	63.1991	10.8	1.4	50	16.4333	102.6	10.82	0.017	7.82
Oct_24	15	18	2.5842	45.226	5.4	6.5	154.4	11.3	102.5	10.98	0.017	7.22
Oct_24	15	18	4.0532	40.7327	5.7	4.1	123	11.2667	101.5	10.82	0.017	7.48
Oct_24	15	19	14.3362	60.2036	10.7	4.9	50	12	101	10.14	0.021	10.12
Oct_24	15	19	7.7257	47.4726	6.7	2	50	12.2	103.4	10.31	0.017	10.26
Oct_24	15	19	6.2567	38.4861	5.7	1.9	50	10.2	102.5	10.26	0.015	10.12
Oct_24	15	19	8.4602	48.2215	5.5	3.1	50	12.2333	103.8	10.27	0.017	10.67
Oct_24	15	19	19.4777	73.6834	15.4	8.7	50	12.9	103.1	10.26	0.024	10.33
Nov_14	16	15	5.16184	11.7949	9	8.3	1689.3	6.87667	86.9	10.78	0.003	1.87
Nov_14	16	15	4.26286	11.4967	6.7	8.2	1210.3	6.78333	86.9	10.94	0.003	1.04
Nov_14	16	15	1.86558	32.067	13	10.5	1049.4	10.3	88.7	10.91	0.004	1.68
Nov_14	16	15	0.36728	39.8181	8.8	7.4	1034.2	10.6667	88.1	10.89	0.004	1.5
Nov_14	16	17	1.86558	75.2944	16.4	29.5	206	8.04667	89.6	10.14	0.004	5
Nov_14	16	17	1.86558	31.7689	9.6	9.8	1106.9	11	89.7	10.32	0.006	4.24
Nov_14	16	17	3.06422	16.2667	7.2	12.2	1076.4	11.1667	89.7	10.26	0.005	4.46
Nov_14	16	17	3.9632	15.3723	8.2	17.5	1328.9	9.76667	89.3	10.16	0.006	4.66
Nov_14	16	17	0.36728	0.16818	7.4	7.6	1276.2	8.40667	89.1	10.15	0.007	4.51
Nov_14	16	18	0.06762	36.2407	56.1	5.3	1050	17.3333	88.5	10.86	0.023	1.83
Nov_14	16	18	0.66694	22.8253	23.3	9.2	353	16.2333	90.3	11.28	0.019	0.96
Nov_14	16	18	1.86558	21.6328	22.3	8.2	983.2	10.5	90.3	11.28	0.019	1.15
Nov_14	16	18	5.76116	15.3723	11.6	3.3	866	9.76667	90.3	11.32	0.019	1.01
Nov_14	16	19	1.56592	22.2291	13.1	9.1	361.5	10.4	91.5	10.52	0.01	4.47
Nov_14	16	19	1.26626	15.6704	12.92	9	691.9	13.2333	91.3	10.48	0.016	4.33
Nov_14	16	19	0.66694	18.6516	17.2	4.3	706.4	9.44	90.7	10.39	0.013	4.27
Nov_14	16	19	0.36728	19.2479	5.7	9.3	627	11.3	91.6	10.4	0.013	4.84
Nov_14	16	19	5.4615	26.999	12.92	6.8	941.5	11.4	91.4	10.41	0.015	4.59
Nov_28	17	15	6.06082	15.0742	19.2	6.8	1535.2	7.055	83.9	11.69	0.005	-2.2
Nov_28	17	15	6.36048	12.6892	10.6	6.6	1150.5	6.41333	82.9	11.55	0.003	-2.4
Nov_28	17	15	0.36728	33.2595	8.7	9	854	9.66833	82.9	11.54	0.004	-2.4
Nov_28	17	15	0.36728	54.426	6.8	8.7	782	10.55	83.8	11.72	0.007	-2.4
Nov_28	17	17	0.9666	72.9095	24.1	1.3	50	7.84833	83.4	10.69	0.01	0.8
Nov_28	17	17	0.06762	24.0178	10.7	10	885.2	11.7167	83.3	10.76	0.01	0.2
Nov_28	17	17	0.06762	9.70802	15.9	12.4	687.2	10.35	83.5	10.74	0.005	0.4
Nov_28	17	17	5.4615	16.5648	13.6	16.9	1220.7	9.07	83.9	10.63	0.01	0.7
Nov_28	17	17	0.36728	25.5084	11.2	7.2	1143	8.04667	82.7	10.6	0.005	0.4
Nov_28	17	18	0.9666	43.9918	13.8	12.3	1083.8	16.3667	92	12.78	0.013	-2.4
Nov_28	17	18	1.56592	19.546	8.5	6.1	50	15.9667	87.2	12.19	0.019	-2.4
Nov_28	17	18	3.06422	23.4215	14.2	6.3	901.1	10.2333	89.2	12.4	0.013	-2.4
Nov_28	17	18	6.06082	19.546	26.6	5.2	740.3	9.58167	87.8	12.22	0.013	-2.4
Nov_28	17	19	0.36728	24.9121	5.7	7.2	50	9.275	82.5	10.61	0.01	0.3
Nov_28	17	19	2.76456	13.5836	14.22	6.4	655.7	12.2833	82.9	10.65	0.016	0.4
Nov_28	17	19	2.76456	14.4779	13	3.7	575.6	8.70667	86.7	11.02	0.01	0.4
Nov_28	17	19	0.36728	26.1046	14.4	7.3	422.9	10.65	86.9	11.17	0.012	0.6
Nov_28	17	19	9.65674	22.5272	14.22	6.5	925.6	10.1767	86	11.01	0.011	0.6
Dec_12	18	15	11.9377	20.9922	10.7	8.7	2302.1	6.41167	104.2	14.03	0.002	0.1
Dec_12	18	15	15.3913	20.0268	5.4	7.6	2013.3	6.08	104.9	14.03	0.004	0.03
Dec_12	18	15	6.28644	43.5182	16.1	9.5	1729.3	9.16667	104.8	14.01	0.009	0.03
Dec_12	18	15	0.63516	67.3314	7	10.2	1643.1	9.96333	104.2	13.92	0.005	0.05
Dec_12	18	17	0.3212	79.5598	35.4	37.1	736.8	7.335	104.6	12.65	0.005	3.75
Dec_12	18	17	6.28644	32.8988	7.9	9.9	1713.9	11.3667	104.4	12.92	0.007	2.85
Dec_12	18	17	8.1702	16.487	2.5	14.2	1569.1	9.53	105.1	12.86	0.004	3.25
Dec_12	18	17	11.3098	23.8884	2.5	14.4	2041.9	8.39333	104.1	12.71	0.005	3.36
Dec_12	18	17	3.77476	26.141	4.2	8.4	1900.1	7.63833	104.5	12.84	0.006	3.12
Dec_12	18	18	5.0306	52.8504	5.7	12.9	1929.8	15.95	101.8	13.15	0.009	1.3
Dec_12	18	18	4.71664	30.0026	27.5	8.7	1078.3	15.85	105.4	14.08	0.01	0.09
Dec_12	18	18	11.3098	30.968	5.6	6.2	1756.8	9.72	105.1	14.05	0.013	0.05
Dec_12	18	18	10.9958	27.4282	2.5	3.6	1670.6	9.235	104.2	13.88	0.01	0.13
Dec_12	18	19	3.14684	28.0718	6.2	3.5	885.5	9.54667	104	12.77	0.014	3.15
Dec_12	18	19	9.74	19.705	9.85	6.5	1594.7	11.6	105.8	13.01	0.017	3.08
Dec_12	18	19	8.48416	19.3832	5.3	4.9	1399.1	9.15833	104.6	12.93	0.013	2.91
Dec_12	18	19	5.97248	20.3486	14.8	9.3	1249	10.85	105.8	12.84	0.014	3.56
Dec_12	18	19	10.9958	24.532	9.85	8.8	1832.6	10.35	105	12.82	0.017	3.37
